# Supplementary material for: Experimental evolution gone wild
Source: J R Soc Interface. 2015 May 6;12(106):20150056. doi: 10.1098/rsif.2015.0056 (PMC4424681; doi:10.1098/rsif.2015.0056)
Supplement: datasupplement [file rsif20150056supp2.xls]

## Sheet: datasupplement.csv
block	mesocosm.CO2	lab.CO2	mesocosmID	clone	doublingtime	avgdoubling time
1	1000	400	2	A	46.8734	39.7882
2	1000	400	2	A	32.703
1	1000	1000	2	A	24.9348	24.9348
2	1000	1000	2	A	24.9348
1	1000	400	2	B	24.2455	24.793
2	1000	400	2	B	25.3405
1	1000	1000	2	B	17.4949	18.0868
2	1000	1000	2	B	18.6787
1	1000	400	2	C	21.4592	22.0673
2	1000	400	2	C	22.6753
1	1000	1000	2	C	18.997	19.3063
2	1000	1000	2	C	19.6157
1	400	400	3	A	29.5936	30.9211
2	400	400	3	A	32.2485
1	400	1000	3	A	24.2958	24.5874
2	400	1000	3	A	24.879
1	400	400	3	B	24.6604	25.5183
2	400	400	3	B	26.3762
1	400	1000	3	B	30.0389	28.9462
2	400	1000	3	B	27.8534
1	400	400	3	C	31.1381	30.259
2	400	400	3	C	29.3798
1	400	1000	3	C	25.1634	25.8406
2	400	1000	3	C	26.5178
1	1000	400	4	A	28.2983	28.2983
2	1000	400	4	A	28.2983
1	1000	1000	4	A	21.3698	20.9385
2	1000	1000	4	A	20.5072
1	1000	400	4	B	25.2219	24.3578
2	1000	400	4	B	23.4937
1	1000	1000	4	B	22.5998	22.1213
2	1000	1000	4	B	21.6429
1	1000	400	4	C	24.5015	23.6075
2	1000	400	4	C	22.7135
1	1000	1000	4	C	20.017	19.8571
2	1000	1000	4	C	19.6971
1	400	400	5	A	24.4494	25.1115
2	400	400	5	A	25.7737
1	400	1000	5	A	24.607	24.9737
2	400	1000	5	A	25.3405
1	400	400	5	B	25.1634	25.9129
2	400	400	5	B	26.6623
1	400	1000	5	B	22.7519	23.4244
2	400	1000	5	B	24.097
1	400	400	5	C	21.8013	22.0724
2	400	400	5	C	22.3436
1	400	1000	5	C	18.9108	19.4861
2	400	1000	5	C	20.0615
1	1000	400	7	A	38.6828	33.727
2	1000	400	7	A	28.7712
1	1000	1000	7	A	20.683	21.3911
2	1000	1000	7	A	22.0993
1	1000	400	7	B	29.5936	28.7235
2	1000	400	7	B	27.8534
1	1000	1000	7	B	21.7373	21.4952
2	1000	1000	7	B	21.2532
1	1000	400	7	C	23.6727	24.2482
2	1000	400	7	C	24.8236
1	1000	1000	7	C	18.3098	18.7153
2	1000	1000	7	C	19.1208
1	1000	400	8	A	24.554	23.7711
2	1000	400	8	A	22.9883
1	1000	1000	8	A	18.5363	18.7493
2	1000	1000	8	A	18.9623
1	1000	400	8	B	22.5625	22.1819
2	1000	400	8	B	21.8013
1	1000	1000	8	B	20.2906	20.8009
2	1000	1000	8	B	21.3112
1	1000	400	8	C	23.5825	28.1427
2	1000	400	8	C	32.703
1	1000	1000	8	C	20.0839	20.0175
2	1000	1000	8	C	19.9512
1	400	400	9	A	32.703	29.2383
2	400	400	9	A	25.7737
1	400	1000	9	A	24.8236	24.3641
2	400	1000	9	A	23.9046
1	400	400	9	B	31.9577	30.2208
2	400	400	9	B	28.484
1	400	1000	9	B	30.6318	29.7506
2	400	1000	9	B	28.8694
1	400	400	9	C	17.7768	18.4044
2	400	400	9	C	19.032
1	400	1000	9	C	16.9293	17.4714
2	400	1000	9	C	18.0135
